# Supplementary material for: Retrospective Review of Children Hospitalized for Epstein–Barr Virus-Related Infectious Mononucleosis
Source: Pathogens. 2025 Jul 16;14(7):702. doi: 10.3390/pathogens14070702 (PMC12299831; doi:10.3390/pathogens14070702)
Supplement: Supplementary file 1 [file pathogens-14-00702-s001.zip]

Archive with 1 entries (1 files):
- pathogens-3729734-supplementary.pdf
